# Supplementary material for: A Retrospective Study of G-Tube Use in Japanese Patients Treated with Concurrent Chemoradiotherapy for Hypopharyngeal Cancer
Source: PLoS One. 2016 Aug 24;11(8):e0161734. doi: 10.1371/journal.pone.0161734 (PMC4996531; doi:10.1371/journal.pone.0161734)
Supplement: S1 File — (XLSX) [file pone.0161734.s001.xlsx]

## Sheet: 原本
Pt Number	treatment	Induction	age	baseline	1mo	3mo	6mo	1yr	2yr	T	N	M	St	PS	subsite	IMRT	Gtube	Smoking	Gender	outcome	follow up yr	folow up day	BW post	BW pre	BW post/pre
1	CRT	N	70	oral	oral	oral	oral	oral	oral	3	1	0	3	1	PS	No	No	never	M	alive	9.65753	3525	62	62.7	0.988836
2	RADPLAT	N	69	oral	oral	oral	oral	oral	oral	3	1	0	3	0	PS	No	No	current	M	alive	9.74521	3557	74.3	84.3	0.881376
3	RADPLAT	N	59	oral	oral	not evaluate	not evaluate	not evaluate	not evaluate	3	2b	0	4A	0	PS	No	No	current	M	dead	0.435616	159	55	55.1	0.998185
4	CRT	N	67	oral	oral	No(tube only)	No(tube only)	No(tube only)	No(tube only)	3	1	0	3	2	PS	No	Yes(after)	never	M	alive	9.33973	3409	47.9	52.5	0.912381
5	RADPLAT	N	70	oral	oral	oral	oral	oral	oral	2	0	0	2	0	PS	No	No	current	M	alive	7.77808	2839	56.1	60.5	0.927273
6	CRT	N	49	oral	oral	oral	oral	oral	oral	2	1	0	3	0	PS	IMRT	Yes(before)	former	M	alive	9.31233	3399	55	67	0.820896
7	CRT	N	63	No(tube only)	No(tube+oral))	oral	oral	oral	not evaluate	4b	2b	0	4B	2	PS	No	No	current	M	dead	1.98904	726	52.8	57.55	0.917463
8	CRT	N	47	oral	oral	oral	oral	oral	oral	2	0	0	2	0	PS	No	No	former	M	dead	3	1095	62.5	74.3	0.841184
9	CRT	N	56	oral	oral	oral	oral	oral	not evaluate	4b	2c	0	4B	1	PS	No	No	current	M	dead	1.90411	695	53.9	62	0.869355
10	CRT	N	65	oral	oral	oral	oral	oral	not evaluate	2	2c	0	4A	1	PW	No	No	current	M	dead	1.57808	576	66.25	71	0.933099
11	RADPLAT	N	67	oral	oral	oral	oral	oral	oral	3	1	0	3	0	PS	IMRT	No	never	M	dead	3.94521	1440	52.1	56.65	0.919682
12	CRT	N	59	oral	oral	oral	oral	oral	oral	2	0	0	2	0	PS	No	Yes	current	M	dead	5.86849	2142	63.4	65.9	0.962064
13	CRT	N	56	oral	not evaluate	not evaluate	not evaluate	not evaluate	not evaluate	1	1	0	3	0	PS	No	No	never	M	dead	0.331507	121	67.3	78	0.862821
14	RADPLAT	N	59	oral	oral	oral	oral	oral	oral	4a	2b	0	4A	0	PS	No	No	current	M	alive	7.58356	2768	54.9	58.9	0.932088
15	RADPLAT	N	58	oral	oral	oral	oral	oral	not evaluate	2	2b	0	4A	0	PS	No	No	current	M	dead	1.6411	599	38.5	40.85	0.942472
16	CRT	N	48	oral	oral	oral	oral	oral	oral	2	2b	0	4A	0	PS	No	No	current	M	alive	7.97808	2912	54	57	0.947368
17	CRT	N	68	oral	oral	oral	oral	oral	not evaluate	2	2b	0	4A	0	PS	No	No	current	M	dead	2.29589	838	59.9	59.95	0.999166
18	CRT	N	71	oral	oral	oral	oral	oral	oral	2	2c	0	4A	1	PS	No	No	former	M	alive	4.41096	1610	50.9	53.4	0.953184
19	CRT	N	57	oral	No(tube+oral))	oral	oral	oral	oral	2	0	0	2	0	PS	No	No	former	M	alive	8.36438	3053	56.4	67.9	0.830633
20	CRT	N	59	oral	oral	oral	oral	oral	oral	2	3	0	4B	1	PS	No	No	current	M	alive	5.59178	2041	58	54.82	1.05801
21	CRT	N	47	No(tube+oral))	oral	not evaluate	not evaluate	not evaluate	not evaluate	4b	2c	0	4B	1	PW	No	Yes	current	M	dead	0.641096	234	５４	54.9	0.983607
22	CRT	N	57	oral	oral	oral	oral	oral	oral	2	0	0	2	0	PS	No	No	never	M	alive	7.76986	2836	46.1	52.3	0.881453
23	RADPLAT	N	61	oral	oral	oral	oral	not evaluate	not evaluate	4a	1	0	4A	0	PS	No	Yes	current	M	dead	2.32055	847	62.3	63.7	0.978022
24	CRT	N	46	oral	oral	oral	not evaluate	not evaluate	not evaluate	4a	2b	0	4A	2	PW	No	No	current	M	dead	2.52603	922	71.3	78.55	0.907702
25	CRT	N	60	oral	oral	oral	oral	oral	oral	2	2b	0	4A	1	PS	No	No	current	M	alive	7.92055	2891	55	64.8	0.848765
26	RADPLAT	N	58	oral	oral	oral	oral	oral	oral	2	2b	0	4A	1	PS	No	No	current	M	alive	5.44658	1988	57.3	60	0.955
27	CRT	Y	48	No(tube+oral))	No(tube only)	not evaluate	not evaluate	not evaluate	not evaluate	4a	2b	0	4A	1	PW	No	Yes(before)	never	F	dead	0.553425	202	37.95	34	1.11618
28	CRT	N	56	oral	oral	oral	oral	oral	oral	2	0	0	2	0	PS	No	Yes	former	M	alive	5.19726	1897	60.7	63.7	0.952904
29	RADPLAT	Y	67	oral	No(tube+oral))	oral	not evaluate	not evaluate	not evaluate	4b	3	0	4B	0	PS	No	Yes(before)	current	M	dead	0.79726	291	54	57	0.947368
30	CRT	N	74	oral	oral	oral	oral	oral	oral	2	2b	0	4A	0	PS	No	No	former	M	dead	2.96986	1084	49.4	50	0.988
31	CRT	N	65	oral	oral	oral	oral	not evaluate	not evaluate	2	1	0	3	0	PS	No	Yes(before)	current	M	alive	7.51781	2744	54.4	59.7	0.911223
32	CRT	Y	62	oral	No(tube+oral))	oral	not evaluate	not evaluate	not evaluate	4a	2c	0	4A	1	PS	No	No	former	M	dead	0.742466	271	56	70	0.8
33	CRT	N	68	oral	oral	oral	oral	oral	oral	2	0	0	2	0	PS	No	Yes(before)	current	M	alive	6.65205	2428	45.7	49.6	0.921371
34	CRT	N	66	oral	oral	oral	oral	oral	oral	2	2b	0	4A	0	PS	No	No	current	M	alive	7.38082	2694	58	67	0.865672
35	RADPLAT	N	58	oral	No(tube only)	not evaluate	not evaluate	not evaluate	not evaluate	4a	2b	0	4A	1	PS	No	Yes	current	M	dead	0.534247	195	54.4	61.1	0.890344
36	RADPLAT	Y	55	No(tube+oral))	No(tube only)	No(tube only)	No(tube only)	No(tube only)	No(tube only)	4a	0	0	4A	0	PW	No	Yes(before)	never	F	alive	7.50959	2741	48.9	51.4	0.951362
37	RADPLAT	N	52	oral	oral	oral	not evaluate	not evaluate	not evaluate	4a	2b	0	4A	０	PS	No	Yes	current	M	dead	1.78356	651	49.3	50.5	0.976238
38	CRT	N	68	oral	oral	oral	oral	oral	oral	2	2c	0	4A	0	PS	No	Yes	current	M	dead	3.01918	1102	56.3	60.5	0.930579
39	RADPLAT	N	54	oral	oral	oral	oral	oral	oral	4a	2b	0	4A	1	PS	No	No	current	M	alive	7.10411	2593	59.95	66.15	0.906274
40	CRT	N	61	oral	oral	oral	oral	not evaluate	not evaluate	3	3	0	4B	1	PS	No	Yes(before)	never	M	dead	1.14247	417	50.7	54.7	0.926874
41	CRT	N	63	oral	No(tube+oral))	oral	oral	oral	oral	2	3	0	4B	1	PS	No	Yes	current	M	alive	6.53973	2387	66.1	70.9	0.932299
42	CRT	N	54	oral	oral	oral	oral	oral	oral	1	2b	0	4A	1	PS	No	Yes	former	M	dead	6.91507	2524	69.6	77.8	0.894602
43	CRT	N	66	oral	oral	oral	oral	oral	oral	2	0	0	2	0	PS	No	Yes	former	M	alive	6.26027	2285	59.45	64.75	0.918147
44	CRT	N	74	oral	oral	oral	oral	oral	oral	3	2a	0	4A	1	PS	No	Yes(before)	current	M	alive	5.9863	2185	51.65	56.35	0.916593
45	RADPLAT	N	53	oral	oral	oral	oral	oral	oral	2	2b	0	4A	0	PS	No	Yes(before)	current	M	alive	6.55616	2393	50	51	0.980392
46	CRT	N	69	oral	oral	oral	oral	oral	oral	4a	2b	0	4A	0	PS	No	Yes(before)	current	M	alive	5.85205	2136	53.5	59.65	0.896899
47	CRT	N	53	oral	oral	oral	oral	oral	oral	2	2b	0	4A	0	PS	No	Yes(before)	current	M	alive	5.55616	2028	57.75	65.9	0.876328
48	CRT	N	53	oral	oral	oral	oral	oral	oral	2	0	0	2	0	PS	No	Yes	current	M	alive	6.11781	2233	62.6	63.5	0.985827
49	RADPLAT	N	48	oral	oral	oral	oral	oral	oral	4a	0	0	4A	0	PS	No	Yes(before)	current	M	alive	5.20274	1899	55	61	0.901639
50	RADPLAT	N	63	oral	oral	oral	oral	oral	oral	4a	2b	0	4A	0	PS	No	Yes	current	M	alive	6.16712	2251	50.9	53.4	0.953184
51	RADPLAT	N	45	oral	No(tube+oral))	oral	oral	oral	oral	2	1	0	3	0	PS	No	Yes	current	M	alive	6.03288	2202	63	72	0.875
52	CRT	N	75	oral	oral	oral	oral	oral	oral	2	2b	0	4A	0	PS	No	Yes	former	M	alive	5.10411	1863	57.8	64.6	0.894737
53	CRT	N	69	oral	oral	oral	oral	oral	oral	3	2b	0	4A	0	PS	No	Yes	former	M	alive	5.02466	1834	70.5	83.6	0.843301
54	CRT	Y	58	oral	oral	oral	oral	oral	oral	4a	0	0	4A	0	PS	No	Yes(before)	current	F	alive	5.33151	1946	52.2	52.7	0.990512
55	CRT	Y	66	oral	oral	oral	oral	oral	oral	4a	3	0	4A	1	PS	No	Yes	current	M	dead	4.10959	1500	55.35	59.0	0.938136
56	RADPLAT	N	51	oral	oral	oral	oral	oral	oral	4a	2c	0	4A	0	PS	No	Yes	current	M	alive	5.30411	1936	69	73	0.945205
57	CRT	Y	51	oral	oral	oral	oral	not evaluate	not evaluate	2	2b	0	4A	0	PW	No	Yes	former	M	dead	1.06575	389	63.3	65.1	0.97235
58	CRT	Y	51	oral	oral	oral	oral	oral	not evaluate	4a	2b	0	4A	0	PS	No	Yes	current	M	dead	2.33425	852	59.2	64	0.925
59	CRT	N	60	oral	oral	oral	oral	oral	oral	2	0	0	2	1	PS	No	Yes	current	M	dead	4.10959	1500	58.9	62.3	0.945425
60	RADPLAT	Y	61	oral	oral	oral	not evaluate	not evaluate	not evaluate	4a	2c	0	4A	1	PS	No	No	former	M	dead	1.90685	696	53.1	56.3	0.943162
61	CRT	N	75	oral	oral	oral	oral	oral	oral	4a	0	0	4A	1	PS	No	Yes	former	M	alive	4.36438	1593	55.8	60.3	0.925373
62	CRT	N	74	oral	oral	oral	oral	not evaluate	not evaluate	2	0	0	2	2	PS	No	No	former	M	dead	1.76712	645	57.5	63.7	0.902669
63	CRT	Y	56	oral	oral	oral	oral	oral	oral	4a	2c	0	4A	1	PS	No	Yes	current	M	alive	4.35616	1590	60.9	63.5	0.959055
64	CRT	N	64	oral	oral	oral	oral	oral	oral	1	2c	0	4A	2	PW	No	No	former	M	alive	4.04658	1477	48.2	53.4	0.902622
65	CRT	Y	55	oral	oral	oral	oral	oral	oral	3	2b	0	4A	1	PS	No	No	current	M	alive	3.98904	1456	64.6	69.3	0.932179
66	CRT	N	70	oral	oral	oral	oral	oral	oral	2	2b	0	4A	1	PS	No	No	current	M	alive	3.67945	1343	65	68.75	0.945455
67	CRT	Y	56	oral	oral	oral	oral	oral	oral	2	2c	0	4A	1	PS	No	No	current	M	alive	3.81644	1393	66.9	78	0.857692
68	RADPLAT	N	59	oral	oral	oral	oral	oral	oral	2	0	0	2	0	PS	No	No	current	M	alive	3.97534	1451	66	70	0.942857
69	CRT	N	54	oral	oral	oral	oral	oral	oral	3	1	0	3	１	PS	No	Yes	current	M	alive	3.91781	1430	59.9	64.8	0.924383
70	CRT	N	61	oral	oral	oral	oral	oral	not evaluate	2	2b	1	4C	1	PS	No	No	former	M	dead	1.50685	550	62.1	66	0.940909
71	CRT	Y	69	No(tube+oral))	oral	oral	not evaluate	not evaluate	not evaluate	4a	2c	0	4A	1	PS	No	No	former	M	dead	0.884932	323	36.2	37.8	0.957672
72	CRT	N	60	No(tube only)	No(tube only)	No(tube only)	No(tube only)	not evaluate	not evaluate	3	0	0	3	1	PS	No	No	former	M	dead	0.978082	357	63.7	60	1.06167
73	CRT	N	70	No(tube+oral))	No(tube only)	oral	No(tube only)	oral	oral	2	1	0	3	2	PS	No	Yes(after)	never	M	alive	3.29589	1203	75.05	74.8	1.00334
74	CRT	Y	62	oral	oral	oral	oral	oral	oral	2	2b	0	4A	0	PS	No	No	current	M	alive	3.38082	1234	58.25	62.4	0.933494
75	CRT	N	53	oral	oral	oral	oral	oral	not evaluate	2	2b	0	4A	0	PS	No	Yes	current	M	dead	2.9863	1090	49	50.2	0.976096
76	CRT	Y	62	oral	oral	oral	not evaluate	not evaluate	not evaluate	2	3	0	4B	0	PS	No	No	former	M	dead	0.860274	314	45.5	52.5	0.866667
77	CRT	N	65	oral	oral	oral	oral	oral	oral	2	2b	0	4A	0	PS	No	No	former	M	alive	2.86027	1044	58.85	71	0.828873
78	CRT	N	55	No(tube only)	No(tube only)	No(tube only)	not evaluate	not evaluate	not evaluate	4b	2b	0	4B	2	PS	No	Yes	current	M	dead	1	365	54.1	57.7	0.937608
79	CRT	N	71	oral	oral	oral	oral	oral	oral	2	0	0	2	0	PS	No	No	former	M	alive	3.20548	1170	58.25	62	0.939516
80	CRT	N	54	oral	oral	oral	oral	oral	oral	3	1	0	3	0	PS	No	No	current	M	alive	2.92603	1068	57.3	55.35	1.03523
81	CRT	N	59	oral	oral	oral	oral	oral	oral	3	2b	0	4A	0	PS	No	No	current	M	alive	2.81918	1029	54.5	63.2	0.862342
82	CRT	N	55	oral	oral	oral	oral	not evaluate	not evaluate	3	0	0	3	0	PW	No	Yes	never	M	dead	1.43288	523	61.5	61.8	0.995146
83	RADPLAT	N	65	oral	oral	oral	oral	oral	oral	3	0	0	3	０	PS	No	No	current	F	alive	2.98356	1089	40	44	0.909091
84	CRT	N	66	oral	oral	oral	oral	oral	not evaluate	2	1	0	3	0	PS	IMRT	Yes	current	M	alive	2.7726	1012	48.2	49.95	0.964965
85	CRT	N	65	oral	oral	oral	oral	oral	oral	2	2b	0	4A	1	PS	IMRT	No	former	M	alive	2.3589	861	73.95	82.65	0.894737
86	CRT	N	62	oral	oral	oral	oral	oral	oral	3	2b	0	4A	0	PS	IMRT	No	current	M	alive	2.67123	975	38.3	43.5	0.88046
87	CRT	Y	69	oral	oral	oral	oral	oral	oral	2	2b	0	4A	1	PS	IMRT	No	former	M	alive	2.89589	1057	48.1	53.10	0.905838
88	CRT	N	63	oral	oral	oral	not evaluate	not evaluate	not evaluate	3	1	0	3	1	PS	No	Yes(before)	current	F	dead	2.28219	833	43.75	43.2	1.01273
89	CRT	Y	57	oral	oral	oral	oral	oral	oral	2	2b	0	4A	1	PS	IMRT	No	current	M	alive	2.43836	890	48.95	50.25	0.974129
90	CRT	Y	61	oral	oral	oral	oral	oral	oral	2	2b	0	4A	1	PS	IMRT	No	current	M	alive	2.41644	882	49.70	51.25	0.969756
91	CRT	N	74	oral	oral	oral	oral	oral	oral	2	2b	0	4A	1	PS	IMRT	No	current	M	alive	2.3863	871	54.35	57.35	0.94769
92	CRT	Y	48	No(tube+oral))	oral	oral	oral	oral	oral	4b	3	0	4B	1	PS	IMRT	Yes	current	F	alive	2.1863	798	36.75	39.40	0.932741
93	CRT	Y	64	oral	No(tube+oral))	No(tube+oral))	not evaluate	not evaluate	not evaluate	4a	2c	0	4A	0	PS	IMRT	Yes	current	M	dead	0.791781	289	60.2	66.1	0.910741
94	CRT	Y	65	oral	oral	oral	oral	not evaluate	not evaluate	3	2c	0	4A	0	PS	IMRT	Yes	current	M	dead	1.35342	494	52.7	57	0.924561
95	CRT	Y	65	oral	oral	oral	oral	not evaluate	not evaluate	2	3	0	4B	1	PS	IMRT	No	current	M	dead	1.49041	544	55.4	56.1	0.987522
96	CRT	Y	56	oral	oral	oral	oral	oral	oral	2	2b	0	4A	0	PS	IMRT	No	current	F	alive	2.23836	817	55	59.5	0.92437
